# Supplementary material for: A Nucleotide Signature for the Identification of American Ginseng and Its Products
Source: Front Plant Sci. 2016 Mar 18;7:319. doi: 10.3389/fpls.2016.00319 (PMC4796032; doi:10.3389/fpls.2016.00319)
Supplement: Supplementary file 1 [file Table1.XLS]

## Sheet: Sheet1
Table 1S. List of P. quinquefolius and P. ginseng used in this study 1.Institute of Medicinal Plant Development, Chinese Academy of Medicinal Science &Peking Union Medicinal College, Beijing 100193, P.R. China
No.	Specimen Name	Species Name	Collection Site	Sampling part
1	HNX-1-3	P. quinquefolius	Ning’an ,Heilongjiang	Root
2	HNX-1	P. quinquefolius	Ning’an, Heilongjiang	Root
3	ZHNX-1	P. quinquefolius	Ning’an , Heilongjiang	Root
4	HMX-1-2	P. quinquefolius	MuLing , Heilongjiang	Root
5	ZHMX-1	P. quinquefolius	MuLing, Heilongjiang	Root
6	HMX-1	P. quinquefolius	MuLing, Heilongjiang	Root
7	ZJYX-1	P. quinquefolius	Jingyu,Jilin	Root
8	ZJYX-2	P. quinquefolius	Jingyu Jilin	Root
9	JYX-1-3	P. quinquefolius	Jingyu Jilin	Root
10	JYX-2	P. quinquefolius	Jingyu Jilin	Root
11	JJX-1	P. quinquefolius	Jingyu Jilin	Root
12	LXX-1-1	P. quinquefolius	XinBin ,Liaonin	Root
13	LXX-1	P. quinquefolius	XinBin ,Liaonin	Root
14	ZLQX-1	P. quinquefolius	Qingyuan ,Liaonin	Root
15	LQX-1	P. quinquefolius	Qingyuan ,Liaonin	Root
16	LQX-3	P. quinquefolius	Qingyuan ,Liaonin	Root
17	LQX-5	P. quinquefolius	Qingyuan ,Liaonin	Root
18	ZJFX-1	P. quinquefolius	Fusong,Jilin	Root
19	ZJFX-2	P. quinquefolius	Fusong,Jilin	Root
20	JFX-1	P. quinquefolius	Fusong,Jilin	Root
21	JFX-2	P. quinquefolius	Fusong ,Jilin	Root
22	ZBJ-1	P. quinquefolius	Beijing	Root
23	ZBJ-2	P. quinquefolius	Beijing	Root
24	ZBJ-3	P. quinquefolius	Beijing	Root
25	BJ-1	P. quinquefolius	Beijing	Root
26	BJ-2	P. quinquefolius	Beijing	Root
27	BJ-3	P. quinquefolius	Beijing	Root
28	ZSD-2	P. quinquefolius	Wendeng ,Shandong	Root
29	ZSD-3	P. quinquefolius	Wendeng ,Shandong	Root
30	SD-1	P. quinquefolius	Wendeng ,Shandong	Root
31	SD-2	P. quinquefolius	Wendeng ,Shandong	Root
32	SD-3	P. quinquefolius	Wendeng ,Shandong	Root
33	JTX-1	P. quinquefolius	Tonghua, Jilin	Root
34	ZJTX-1	P. quinquefolius	Tonghua ,Jilin	Root
35	AGX-1	P. quinquefolius	Anguoyao,Hebei	Root
36	AGX-2	P. quinquefolius	Anguo,Hebei	Root
37	BZX-1	P. quinquefolius	Bozhou, Anhui	Root
38	BZX-2	P. quinquefolius	Bozhou, Anhui	Root
39	CX-1	P. quinquefolius	Canada	Root
40	AX-1	P. quinquefolius	Wisconsin	Root
41	SN01_MT01	P. ginseng	Ning’an ,Heilongjiang	leaf
42	SN01_MT02	P. ginseng	Fusong, Jilin	Flower
43	SN01_MT03	P. ginseng	Fusong, Jilin	Flower
44	SN01_MT04	P. ginseng	Fusong, Jilin	Flower
45	SN01_MT05	P. ginseng	Fusong, Jilin	leaf
46	SN01_MT06	P. ginseng	Ji’an, Jilin	leaf
47	SN01_MT08	P. ginseng	Jingyu, Jilin	leaf
48	SN01_MT09	P. ginseng	Xinbin, Liaoning	leaf
49	SN01_MT13	P. ginseng	Shanghai pharmacy	Root
50	SN01_MT14	P. ginseng	Shanghai pharmacy	Root
51	SN01_MT15	P. ginseng	Shanghai pharmacy	Root
52	SN01_MT16	P. ginseng	Shanghai pharmacy	Root
53	SN01_MT17	P. ginseng	Shanghai pharmacy	Root
54	SN01_MT18	P. ginseng	Shanghai pharmacy	Root
55	SN01_MT19	P. ginseng	Shanghai pharmacy	Root
56	SN01_MT20	P. ginseng	Shanghai pharmacy	Root
57	SN01_MT21	P. ginseng	Shanghai pharmacy	Root
58	SN01_MT22	P. ginseng	Shanghai pharmacy	Root
59	SN01_MT23	P. ginseng	Hong Kong pharmacy	Root
60	SN01_MT24	P. ginseng	Hong Kong pharmacy	Root
61	SN01_MT28	P. ginseng	Hong Kong pharmacy	Root
62	SN01_MT29	P. ginseng	Hong Kong pharmacy	Root
63	SN01_MT30	P. ginseng	Hong Kong pharmacy	Root
64	SN01_MT33	P. ginseng	Ning’an ,Heilongjiang	Root
65	SN01_MT34	P. ginseng	Changbai ,Jilin	Root
66	SN01_MT35	P. ginseng	Changbai ,Jilin	Root
67	SN01_MT36	P. ginseng	Changbai ,Jilin	Root
68	SN01_MT37	P. ginseng	Dunhua, Jilin	Root
69	SN01_MT38	P. ginseng	Fusong, Jilin	Root
70	SN01_MT39	P. ginseng	Fusong, Jilin	Root
71	SN01_MT40	P. ginseng	Fusong, Jilin	Leaf
72	SN01_MT41	P. ginseng	Fusong, Jilin	Root
73	SN01_MT43	P. ginseng	Huichun, Jilin	Root
74	SN01_MT44	P. ginseng	Tonghua, Jilin	Root
75	SN01_MT46	P. ginseng	Tonghua, Jilin	Root
76	SN01_MT49	P. ginseng	Jingyu ,Jilin	Root
77	SN01_MT50	P. ginseng	Kuandian ,Liaoning	Root
78	SN01_MT51	P. ginseng	Kuandian ,Liaoning	Root
79	SN01_MT55	P. ginseng	Qingyuan ,Liaoning	Root
80	SN01_MT57	P. ginseng	Qingyuan ,Liaoning	Root
81	SN01_MT58	P. ginseng	Fusong, Jilin	Root
82	SN01_MT59	P. ginseng	Fusong, Jilin	Root
83	SN01_MT60	P. ginseng	Fusong, Jilin	Root
84	SN01_MT61	P. ginseng	Fusong, Jilin	Root
85	SN01_MT62	P. ginseng	Fusong, Jilin	Root
86	SN01_MT63	P. ginseng	Fusong, Jilin	Root
87	SN01_MT64	P. ginseng	Fusong, Jilin	Root
88	SN01_MT65	P. ginseng	Antu, Jilin	Root
89	SN01_MT66	P. ginseng	Unknown	Root
90	SN01_MT67	P. ginseng	Unknown	Root
91	SN01_MT68	P. ginseng	Kuandian ,Liaoning	Root
92	SN01_MT69	P. ginseng	Kuandian ,Liaoning	Root
93	SN01_MT70	P. ginseng	Kuandian ,Liaoning	Root
94	SN01_MT71	P. ginseng	Qingyuan ,Liaoning	Root
